# Supplementary material for: Improved Forward Osmosis Performance of Thin Film Composite Membranes with Graphene Quantum Dots Derived from Eucalyptus Tree Leaves
Source: Nanomaterials (Basel). 2022 Oct 8;12(19):3519. doi: 10.3390/nano12193519 (PMC9565292; doi:10.3390/nano12193519)
Supplement: Supplementary file 1 [file nanomaterials-12-03519-s001.zip]

Archive with 1 entries (1 files):
- nanomaterials-1959387-Supplementary Materials .pdf
